# Supplementary material for: Next-Generation Sequencing Defines a Molecularly Confirmed ARPKD Core Within the Broader PKHD1-Associated Disease Spectrum
Source: Genes (Basel). 2026 Feb 11;17(2):229. doi: 10.3390/genes17020229 (PMC12940483; doi:10.3390/genes17020229)
Supplement: Supplementary file 1 [file genes-17-00229-s001.zip › Table S1.xlsx]

## Sheet: Tabla S1 Suplementary data
Patient number	Gender	Follow-up	Family history	Family deaths	Personal history	Age at diagnosis years	Prenatal findings	Year of diagnosis	Disease status	VR (RK)	VR (LK)	Ultrasound findings	Renal manifestations	Hepatic manifestations	end data for review	Pulmonary manifestations	Other manifestations	Renal replacement therapy	Antihypertensive therapy	Kidney transplant	Liver transplant	Outcome	date of death	Observations	Patients	PKHD1(NM_138694.4)	Protein (p.)	gender	Age (years)	Effect	ClinVar_present	ClinVar_class	LOVD_present	VarSome_present	Literature_reported	inheritance	ACMG_Overall_interpretation	ACMG Score
1	Female	Adults	Brother affected with the same PKHD1 mutations	No	CKD G2–3 A1; autosomal recessive hepatorenal polycystic disease; hypertension; dyslipidemia; diverticulosis; duodeno-gastric reflux; osteoporosis	64	NO	2016-09-05	CKD G2–3 A1, stable	11 cm (12/06/25); 11 cm (RM 2022); 9.3 cm (06/03/20)	8.7 cm (12/06/25); 9 cm (RM 2022); 9.4 cm (06/03/20)	12/06/25: Hyperechoic parenchyma, simple cysts, microcysts, possible 5 mm lithiasis/angiomyolipoma (AML);06/03/20: Multiple bilateral cysts, increased echogenicity MRI 2022: Cortical and medullary cysts, some containing hemorrhagic/proteinaceous material	Bilateral renal cysts; microcysts; possible 5 mm lithiasis	Multiple biliary cysts and intrahepatic biliary duct dilatations (Caroli disease); mild previous hepatomegaly; biliary ectasia	11/20/2025	No significant pulmonary disease; mild blunting of the right costophrenic angle	Pancreatic cysts (0.8–0.9 cm); osteopenia/osteoporosis; familial hyperuricemia; mild dilation of the ascending aorta	No	Lercadip 10 mg	No	no	Alive, stable follow-up	No	Follow-up in the context of CKD G3A1 likely related to adult-onset autosomal recessive hepatorenal polycystic disease with extremely slow progression (Mayo clinical classification 1A based on 2016 MRI).	1	c.9689delA	p.Asp3230fs	Female	Adult	Frameshift	Yes	P	Yes	Yes	Yes	mat	Pathogenic (consensus + PVS1)	PVS1, PM2, PM3, PP4, PP5; 20 pts p, 0pts B
																										c.7280T>C	p.Ile2427Thr			Missense	Yes	P	Yes	Yes	Yes	pat	Pathogenic	PM2, PM3, PP2, PP3, PP4, PP5; 13ptsP, 0 pts B
2	Male	Adults	Sister affected of ARPKD, with the same PKHD1 mutations	No	Renal lithiasis	65	NO	10/13/2016	normal (eGFR: 104 ml/ min/1,73m2)	Normal	Normal	Dilation of the bile ducts without congenital hepatic fibrosis, leading to the diagnosis of Caroli disease, and bilateral renal cysts within the superficial medulla	Bilateral renal cysts; microcysts; increased echogenicity; possible 5 mm lithiasis/AML; bilateral medical nephropathy; cysts with hemorrhagic/proteinaceous content	Dilation of the bile ducts without congenital hepatic fibrosis, leading to the diagnosis of Caroli disease	11/20/2025	No	No	No	No	No	no	Alive, stable follow-up	No	Follow afer sister´s diagnosis	2	c.9689delA	p.Asp3230fs	Male	Adult	Frameshift	Yes	P	Yes	Yes	Yes	mat	Pathogenic (consensus + PVS1)	PVS1, PM2,PM3, PP4, PP5; 20 pts p, 0pts B
																										c.7280T>C	p.Ile2427Thr			Missense	Yes	LP	Yes	Yes	Yes	pat	Pathogenic	PM2, PM3, PP2, PP3, PP4, PP5; 13ptsP, 0 pts B
3	Female	Adults	Son affected with autosomal recessive polycystic kidney disease (ARPKD); rest of family healthy	No	Hepatorenal polycystic disease; CKD stage 2/A1; hypertension; myopia; cholecystectomy; breast surgery	46	No	01/13/2023	CKD 2/A1, stable	No	No	Bilateral renal cysts; increased renal volume; severe renal involvement (MRI 2023)	Multiple renal cysts; hemorrhagic cysts; increased renal volume; progressive eGFR decline (~5 ml/min/year)	Minimal hepatic cysts	11/20/2025	No aneurysms; normal angio-MRI	No pancreatic cysts; mild functional dependence	No	Enalapril	No	No	Alive	No	8-year-old woman under follow-up for CKD stage 2/A1 secondary to ARPKD.	3	c.2710A>G	p.Thr904Ala	Female	Adult	Missense	No	No	No	No	Yes	?	VUS	PM2, PP2, BP4; 3ptsP, 2pts B
																										c.4105C>T	p.Arg1369Cys			Missense	Yes	VUS	Yes; VUS	No	No	?	VUS	PM2, PP2, BP4; 3ptsP, 2pts B
4	Female	Infant	Sister affected with ARPKD; remainder of family healthy	No	Renal microcysts; ARPKD with biallelic PKHD1 variants + PKD1 VUS; hypercholesterolemia	0.5	No	2016-09-05	Normal GFR; CKD stage 1	sliglty increasel: RD 10.4 cm (2024),	RI 10.1 cm (2024); microquistes	Bilateral microcysts; medullary hyperechoic spots; mild nephromegaly	Bilateral microcysts; medullary hyperechoic spots; mild nephromegaly	Minimal hepatic cysts; intrahepatic biliary ectasia; mild choledochal dilation	11/20/2025	No	None	No	No	No	No	Alive	No	9-year-old girl under follow-up since 2017 for neonatal microcysts and bilateral increased echogenicity.	4	c.5134G>C	p.Gly1712Arg	Female	Infant	Missense	Yes	VUS-LP	Yes	Yes	Yes	mat	Likely pathogenic	PS1, PM1, PM2, PM3, BP6; 9ptP, 1 PTS B
																										c.3474G>A	p.Trp1158*			Nonsense	Yes	P	No	Yes	Yes	pat	Pathogenic (consensus + PVS1)	PVS1, PM2,PM3 PP3, PP5; 12 PTS P, 0PTS B
5	Male	Infant	No family history of ARPKD or ADPKD	No	Congenital hepatic fibrosis; Caroli disease; renal microcysts; hypertension; vitamin D deficiency; hypersplenism; iron deficiency	5	No	06/27/2014	CKD G1–G2, stable renal function	11.1 cm	11.6 cm	Hyperechoic renal parenchyma; cortical and medullary microcysts; occasional millimetric cyst	Mild ARPKD; microcysts; mild nephromegaly	Caroli disease; congenital hepatic fibrosis (F4); hepatomegaly; stable hepatic nodule; portal hypertension; massive splenomegaly; grade I esophageal varices	11/20/2025	None	Hypersplenism with thrombocytopenia; episodic dizziness	No	Carvedilol	No	No	Alive	No	Chronic kidney disease stage G1A1–G2A1 in the context of autosomal recessive polycystic kidney disease. Caroli disease suspicion	5	c.1616T>C	p.Ile539Thr	Male	Infant	Missense	Yes	LP	Yes, LP; Uniprot P	Yes by us; LP	Yes	mat	Likely pathogenic	PS3, PM2, PP2, PP3, PP5; 7pts P, 0pts B
																										c.1063G>T	p.Val355Phe			Missense	Yes	VUS	No	No	No	pat	Likely pathogenic	PM1, PM2, PM3, PP3; 6pts P, 0pts B
6	Female	Adults	No family history	No	Hyperhomocysteinemia; partial protein C deficiency; chronic portal vein thrombosis; prior esophageal varices; Caroli disease; congenital hepatic fibrosis; autosomal recessive hepatorenal polycystic disease; splenomegaly; chronic liver disease; biliary hamartomatosis	0.7	No	2017-01-11	CKD G1A1, eGFR >90	13.7 cm (2017); 12.8 cm (2022)	13.6 cm (2017); 13.1 cm (2022)	Medullary and cortical microcysts <1 cm; bilateral nephromegaly	Few cortical cysts; medullary microcysts; increased echogenicity	Caroli disease; congenital hepatic fibrosis (F4); chronic portal vein thrombosis; grade I esophageal varices; splenomegaly (17–19 cm); splenorenal collaterals; biliary duct dilation; stable hepatic nodules (12–13 mm)	11/20/2025	None	Intermittent leukopenia; mild thrombocytopenia; hyperhomocysteinemia	No	Carvedilol; Ursodeoxycholic acid (Ursochol/Ursobilane); Hydroferol; Acfol	No	No	Alive	No	25-year-old woman followed by Nephrology for stage 1/A1 CKD secondary to autosomal recessive hepatorenal polycystic disease associated with Caroli disease, congenital hepatic fibrosis, and chronic portal vein thrombosis since 2013, with portal hypertension and esophageal variceal bleeding treated twice with band ligation.	6	c.1937G>A	p.Trp646*	Female	Adult	Nonsense	No	No	Yes, P	No	Yes	pat	Pathogenic (consensus + PVS1)	PVS1, PM2, PP3, PP5; 12 pts p, 0pts B
																										c.4427G>C	p.Cys1476Ser			Missense	No	LP	No	NO	No	mat	Likely pathogenic	PM1, PM2, PM3, PP3; 6pts P, 0pts B
7	Female	Infant	Father with hepatic and renal cysts; rest of family healthy	No	Mild ARPKD; Caroli disease; Gilbert syndrome; borderline elevated blood pressure; low vitamin D; no albuminuria	6	No	04/022013	Normal renal function (CKD G1)	11 cm	11.5 cm	Medullary microcysts; increased echogenicity; a cortical cyst measuring 15 mm	Mild ARPKD; microcysts; slight nephromegaly	Caroli disease; communicating biliary cysts; mild hepatomegaly; no portal hypertension; no esophageal varices	11/20/2025	None	Mild blood pressure elevations; no other significant findings	No	Monthly vitamin D (Hidroferol); ursodeoxycholic acid recommended (parents discontinued)	No	No	Alive	No	Imaging studies consistent with autosomal recessive renal cystic disease and Caroli disease; normal renal function.Poliquistosis renal y quistes biliares sin complicaciones. No hipertensión portal.	7	c.9689delA	p.Asp3230fs	Female	Infant	Frameshift	Yes	P	Yes	Yes	Yes	pat	Pathogenic (consensus + PVS1)	PVS1, PM2, PM3, PP4, PP5; 20 pts p, 0pts B
																										c.2980C>T	p.Arg994Trp			Missense	Yes	LP, VUS	No	Yes, LP	Yes	mat	Likely pathogenic	PM1, PM2, PM3,PP5, BP4; 8ptsP, 1pts B
8	Female	Adults	No family history of ARPKD; Mother: acute glomerulonephritis; Sister: hypertension; Father: heart disease	No	Caroli disease ;Congenital hepatic fibrosis; Medullary sponge kidney (Cacchi–Ricci); Nephrolithiasis; Dyslipidemia; Long-RP tachycardia; Anxiety-depression	29	No	07/26/2013	Normal renal function; no CKD	not recorded	not recorded	No renal cysts, Bilateral medullary sponge kidney, Multiple hyperechoic precalyceal foci, more numerous in the left kidney, Findings compatible with non-obstructive nephrolithiasis and chronic nephropathy	Medullary sponge kidney, Renal lithiasis	Caroli disease, Congenital hepatic fibrosis, No portal hypertension	11/20/2025	None	Active smoking, Chronic migraine	No	isoprolol; Ursodeoxycholic acid; other non-renal medications	No	No	Alive	No	Kidneys of normal size with diffusely increased cortical echogenicity, hyperechoic renal pyramids, and multiple precalyceal hyperechoic images—more numerous on the left—suggestive of non-obstructive nephrolithiasis. Findings compatible with chronic nephropathy related to underlying disease.Remitida desde Urología por dilatación de la vía biliar	8	c.8414T>A	p.Val2805Asp	Female	Adult	Missense	No	No	No	No	No	de novo	Likely pathogenic	PS2, PM1, PM2, PP3; 10pts P, 0pts B
																										c.4870C>T	p.Arg1624Trp			Missense	Yes	P/LP	Yes, P	Yes, P	Yes	mat	Pathogenic	PM1, PM2, PM3, PP3, PP5; 11pts P, 0pts B
9	Male	Infant	No significant family history of ARPKD	Pending confirmation; none recorded	Hepatorenal polycystic disease, Vitiligo, Penicillin allergy	1.5	No	06/20/2003	Renal function not described; no CKD data available. 93 mL/min/1.73m2; Cr 1.03 mg/dL	Normal	En el RI se observa una pequeña zona ecogénica con sombra acústica posterior, tercio superior, que podría corresponder a posible litiasis	Both kidneys are of normal size, with altered echogenicity: microcystic lesions in the medullary gland and others in cortical regions of the upper right third.	Polycystic kidney disease (without detailed phenotype)	Polycystic liver disease (no mention of Caroli or fibrosis).Hígado de morfología y ecogenicidad normal, contornos lisos y tamaño en rangos normales, sin evidencia de lesiones focales. Se observa dilataciones aisladas de radicales biliares con formaciones quísticas en LHD de hasta 10 mm de diámetro.Esplenomegalia homogénea de 13 cm de diámetro longitudinal	11/20/2025	None	None	No	No	No	No	Alive	No	During follow-up, initial progressive increase in renal echogenicity followed by the appearance of renal microcysts and slight renal enlargement. Concurrent hepatic ultrasound revealed intrahepatic bile duct dilatation. Together, findings led to suspected autosomal recessive hepatorenal polycystic disease, later confirmed genetically.	9	c.4292G>A	p.Cys1431Tyr	Male	Infant	Missense	Yes	LP	Yes, VUS	No	Yes	pat	Pathogenic	PM1, PM2, PM3, PM5, PP3, PP5; 13pts P, 0pts B
																										c.4870C>T	p.Arg1624Trp			Missense	Yes	P/LP	Yes, P	Yes, P	Yes	mat	Pathogenic	PM1, PM2, PM3, PP3, PP5; 11pts P, 0pts B
10	Male	Infant	No relevant family history	No	Hypertension, Esophageal varices, Congenital hepatic fibrosis, Caroli disease, Dyslipidemia, IUGR (intrauterine growth restriction)	1.5	No	2011-05-02	CKD G1–G2, stable	13.6 cm	14 cm	Nephromegaly, Micro- and macro-cysts, Calyceal ectasia 5–7 mm	Cystic nephropathy (ARPKD), Hypertension	Caroli disease, Hepatomegaly, Congenital hepatic fibrosis, Splenomegaly (17 cm), Esophageal varices	11/20/2025	None	Accessory spleen, Episodes of hematemesis	No	Enalapril; propranolol	No	No	Alive	No	16-year-old boy diagnosed at 18 months with ARPKD during evaluation for epistaxis. Genetic testing confirmed the diagnosis. Clinical hepatomegaly with patchy echogenicity on ultrasound.	10	c.8458T>G	p.Leu2820Val	Male	Adult	Missense	No	No	No	Yes	Yes	mat	Likely pathogenic	PM1, PM2, PM3; 6ptsP, 0pts B
																										c.2716-1G>T	p?			Splice acceptor	No	No	No	No	No	pat	Pathogenic	PVS1, PM2, PM3; 11pts P, 0pts B
11	Female	Infant	Both parents are heterozygous PKHD1 carriers; healthy sister	No	Congenital hepatic fibrosis, Caroli disease, Medullary microcysts, Renal hyperechogenicity, Thrombocytopenia due to hypersplenism, Iron deficiency,Borderline elevated TSH	0.83	No	2011-04-02	Normal renal function (CKD G1)	11.3 cm	10.6 cm	Increased renal echogenicity,Medullary microcysts, Kidneys of normal size	Mild ARPKD,Medullary microcysts	Caroli disease, Congenital hepatic fibrosis, Hepatomegaly, Splenomegaly (15.4 cm), Mild portal hypertension, Chronic thrombocytopenia	11/20/2025	None	Headaches, Menorrhagia, Iron deficiency	No	Ursochol ((ursodeoxycholic acid)	No	No	Alive	No	18-year-old patient followed since age 16 due to renal hyperechogenicity detected on ultrasound performed on 31 March 2017 during outpatient hepatology evaluation, where she had been followed since age 2.	11	c.9107T>G	p.Val3036Gly	Female	Infant	Missense	Yes	VUS, LP, P	Yes, LP; Uniprot (P)	No	Yes	pat	Pathogenic	PM2,PM3, PP2, PP3, PP5; 12pts P, 0ptsB
																										c.9689delA	p.Asp3230fs			Frameshift	Yes	P	Yes	Yes	Yes	mat	Pathogenic (consensus + PVS1)	PVS1, PM2, PM3, PP4, PP5; 20 pts p, 0pts B
12	Female	Adults	No family history	No	Autosomal recessive polycystic kidney disease (ARPKD), Caroli syndrome,Congenital hepatic fibrosis,End-stage renal disease (ESRD), Hypertension,Dyslipidemia,Hyperuricemia, Post-transplant diabetes mellitus,Nephrolithiasis,Osteoporosis,Secondary ,Recurrent UTIshyperparathyroidism,Post-transplant CMV infection	41	No	06/30/2011	ESRD post kidney transplant; stable graft function, Creatinine: 1.5–1.7 mg/dL, eGFR: 33–38 mL/min/1.73m²	Not available (native kidneys atrophic)	Not available	Kidney graft: 10.4 cm, preserved parenchyma, Native kidneys: severely atrophic	ESRD prior to transplant, Functioning kidney graft	Caroli disease; congenital hepatic fibrosis	11/20/2025	Not described	Hypertension,Post-transplant complications, CMV infection, Recurrent UTIs	2021 start of peritoneal dialysis	Yes (details in original file include multiple medications)	01/27/2023	No	Alive	No	Renal failure secondary to autosomal recessive hepatorenal polycystic disease.	12	c.5134G>C	p.Gly1712Arg	Female	Infant	Missense	Yes	LB	No	No	Yes	pat	Likely pathogenic	PS1, PM1, PM2, PM3, PP3, BP6; 9pts P, 2 pts B
																										c.383delC	p.Thr128fs			Frameshift	Yes	P	Yes, P	No	Yes	mat	Pathogenic (consensus + PVS1)	PVS1, PM2,PM3, PP5; 19pts P, 0pts B
13	Female	Adults	No relevant family history	No	Autosomal dominant polycystic kidney disease (ADPKD), Autosomal recessive hepatorenal polycystic disease (confirmed by biopsy in 2023),End-stage renal disease (ESRD), Childhood hypertension, Prenatal renal dysplasia,Chronic humoral rejection post-transplant,Recurrent urinary tract infections,SARS-CoV-2 infection ×2,Proteinuria, Chronic liver disease,Splenomegaly	Prenatal (1997)	es — fetal nephromegaly	1997-09-01	ESRD with dysfunctional kidney graft; Creatinine: 2.2–2.3 mg/dL, eGFR ≈ 29 mL/min/1.73m²	Not applicable (native kidneys completely cystic)	Not applicable	Native kidneys: complete loss of corticomedullary differentiation with replacement by cysts, Kidney graft: 10.4–11.7 cm, chronic allograft nephropathy	Severe polycystic kidney disease, ESRD, Prenatal renal dysplasia, Chronic graft nephropathy	Chronic hepatopathy; splenomegaly	11/20/2025	Not described	Recurrent UTIs; history of COVID-19 ×2	Yes (post-transplant ESRD)	Yes (multiple agents over time)	11/30/2017	NO	Alive	No	28-year-old woman, kidney transplant in 2017 due to autosomal recessive hepatorenal polycystic disease.	13	c.11215C>T	p.R3739W	Female	Infant	Missense	Yes	VUS	No	No	NO	mat	Likely pathogenic	PM2, PM3, PP2, 6pts P, 0pts B
																										c.5895dupA	p.Leu1966fs			Frameshift	Yes	P	Yes, P	Yes, LP, P	Yes	pat	Pathogenic (consensus + PVS1)	PVS1, PM2, PM3, PP5; 19 pts P, 0ptsB
14	Female	Infant	Both parents are PKHD1 carriers, No other relevant family history	No	Autosomal recessive polycystic kidney disease (ARPKD), Chronic kidney disease (CKD) progressing from stage 2 → stage 4, Hypertension since age 1, Anemia treated with darbepoetin, Secondary hyperparathyroidism,Mild metabolic acidosis, Low-grade hypercalciuria, History of bronchiolitis, History of urinary tract infection, No known allergies	3rd day	oligohydramnios at 36 weeks, Renal cysts	10/20/2006	CKD stage 4, Estimated glomerular filtration rate (eGFR) ~22–24 ml/min/1.73 m²	17.6 cm (28/02/24)	17.4 cm (28/02/24)	Kidneys measuring 17.6/17.4 cm, Parenchyma largely replaced by macro- and microcysts, Increased echogenicity, No urinary tract dilation	Severe ARPKD, Progression to CKD stage 4, Moderate proteinuria (protein/creatinine ratio 0.5–0.8)	Liver of normal size, Mild parenchymal heterogeneity,No hepatic cysts,No features of Caroli disease, Spleen 11.7 cm	11/20/2025	None	Mild hematuria, Leukocyturia, Scant bacteriuria	No	Losartán; amlodipino	No	No	Alive	No	Ultrasound confirmation of polycystic kidney disease on the 3rd day of life.	14	c.5134G>C	p.Gly1712Arg	Female	Infant	Missense	Yes	LB	No	No	Yes	pat	Likely pathogenic	PS1, PM1, PM2, PM3, PP3, BP6; 9pts P, 2 pts B
																										c.107C>T	p.Thr36Met			Missense	Yes	LP/P	Yes, P; UniProt, P	Yes, P, LP	Yes	mat	Pathogenic	PM2, PM3, PM5, PP2, PP3, PP5; 14 pts P, 0ptsB
15	Male	Infant	Brother with single renal cyst	No	Chronic kidney disease G2-3 A1; Autosomal recessive hepatorenal polycystosis; Hypertension; Dyslipidemia; Diverticulosis; Duodeno-gastric reflux; Osteoporosis	3. 5	No prenatal findings	2020-06-07	Satble graft (FG 70–80 por creatinina; 50–60 por cistatina C)	13.6 cm (Graft)	—	Renal graft measuring 13.6 cm; normal parenchyma; small 6 mm cortical cyst; native kidneys non-functional.”	Severe infantile ARPKD; end-stage renal disease; functioning graft.	Periportal hepatic echogenicity; no Caroli disease; no portal hypertension; no splenomegaly.	11/20/2025	No other findings	Adjustment disorder; recurrent treatment non-adherence.	HaemoDyalisis 2014–2015	Amlodipine; belatacept; sirolimus; tacrolimus before	06/17/2015	No	Alive	No	portador de un primer trasplante renal de donante vivo (padre) desde junio de 2015. Enfermedad de base: Enfermedad poliquística autosómica recesiva confirmada genéticamente. Tratamiento renal sustitutivo con hemodiálisis entre enero 2014 hasta el trasplante.	15	c.4118dupT	p.Met1373fs	Male	Infant	Frameshift	Yes	P/LP	No	No	No	pat	Pathogenic (consensus + PVS1)	PVS1, PM2, PM3, PP5; 14 ptsP, 0pts B
																										c.1486C>T	p.Gln496*			Nonsense	Yes	P	Yes, P	Yes, P	Yes	mat	Pathogenic (consensus + PVS1)	PVS1, PM2, PM3, PP5; 18 ptsP, 0pts B
16	Female	Infant	No	No	ARPKD; portal hypertension; congenital hepatic fibrosis; severe splenomegaly; mild Caroli disease (left biliary ectasia); stage III chronic kidney disease prior to transplantation; pulmonary hypoplasia; asthma; chronic anemia; thrombocytopenia due to hypersplenism; episodes of post-transplant intestinal obstruction; pleural effusion; recurrent mild infections.	1 month	Yes: prenatal diagnosis.	08/21/2015	Stable graft renal function (Cr 0.58–0.97 mg/dl).	Not applicable (native kidneys)	Not available	Renal graft: normal parenchyma; slightly increased echogenicity; mild ectasia (pelvis 14 mm, calyces 22 mm)	Progression of ARPKD to end-stage renal disease; functioning renal graft.	Mild Caroli disease; hepatic fibrosis; portal hypertension; splenomegaly (16–17 cm); no esophageal varices (2024 EGD negative).	11/20/2025	Neonatal pulmonary hypoplasia; asthma.	Post-transplant intestinal obstruction; pancreatitis; pleural effusion	Yes	Enalapril (historical, pre-transplant); prior atenolol.	02/09/2025 hepatorenal	02/09/2025 hepatorenal	Alive	No	Chronic kidney disease of more than 10 years’ duration, likely secondary to nephroangiosclerosis.	16	c.5825A>G	p.Asp1942Gly	Female	Infant	Missense	Yes	VUS-LP	Yes, LP; Uniprot, P	No	Yes	mat	Likely pathogenic	PM1, PM2, PM3, PP3, PP5; 9pts P, 0pts B
																										c.6122-12G>A	p?			Splicing	Yes	VUS	No	No	No	pat	Likely pathogenic	PM2, PM3, PP3; 6pts P, 0ptsB
																										c.11506G>T	p.G3836fsTer			Nonsense	No	No	No	Yes By us	No	mat	Pathogenic (consensus + PVS1)	PVS1, PM2, PM3, PP3; 12ptsP 0ptsB
17	Female	Adults	Family history of renal cysts: mother with chronic kidney disease and atrophic kidneys with cysts; several maternal relatives with chronic kidney disease and cysts.	No	Occasional urinary tract infections; probable renal colic in 2019; hypercholesterolemia; occasional headaches.	38	No	2019-03-06	Normal renal function (eGFR >90); no chronic kidney disease.	Not available	Not available	Normal renal ultrasound; no cysts; no calculi; no dilation	No renal disease	No liver disease; normal liver ultrasound.	11/20/2025	No	No	No	No tretaments	No	NO	Alive	No	Possible hereditary renal disease	17	c.10036T>C	p.Cys3346Arg	Female	Adult	Missense	Yes	P, LP, VUS	Yes, P; Uniprot, P	Yes, P, VUS	Yes	mat	Pathogenic	PM2, PM3, PP2, PP3, PP5; 10pts P, 0pts B
																										c.8382C>G	p.Asp2794E			Missense	Yes	VUS	No	No	No	de novo	Likely pathogenic	PS2, PM2, PP2, 7pts P, 0pts B
18	Female	Adults	Mother with MODY3 diabetes (HNF1A); no family history of renal disease	No	Caroli syndrome; congenital hepatic fibrosis; splenomegaly (16–19 cm); large esophageal varices; hypersplenism with thrombocytopenia; hepatolithiasis; migraine; previously increased renal echogenicity now resolved.	2	NO	12/23/2002	Normal renal function (eGFR 85–90 ml/min)	Not available	Not available	Kidneys of normal size and morphology; minimal renal sinus cysts; normal renal echogenicity since 2020	No significant renal disease; stable normal kidney function.	Bilateral Caroli disease (dilated ducts); congenital hepatic fibrosis; splenomegaly; portal hypertension; large esophageal varices	11/20/2025	No pulmonary hypoplasia; no pulmonary disease	No	No	Carvedilol; Ursobilane	No	No	Alive	No		18	c.5895dupA	p.Leu1966fs	Female	Adult	Frameshift	Yes	P	Yes, P	Yes, LP, P	Yes	pat	Pathogenic (consensus + PVS1)	PVS1, PM2, PM3, PP2; 19 pts P, 0pts B
																										c.8492G>A	p.Arg2831Lys			Missense	Yes	VUS	Yes, B	No	Yes	de novo	Likely pathogenic	PS2, PM1, PM2, PP3,BP6; 8pts P, 2pts B
19	Male	Infant	No relevant family history	No	ARPKD; CKD G3A1; hypertension since 1 month of age; congenital hepatic fibrosis; portal hypertension; splenomegaly (16–20 cm); grade III–IV esophageal varices; thrombocytopenia and leukopenia due to hypersplenism; renal microcysts; nephromegaly; intestinal obstruction due to adhesive band operated in 2024; no allergies	2	No (oligohydramnios + renal cysts in the second trimester, but no formal diagnosis).	10/072015	CKD G3A1 (eGFR ~48–50 ml/min/1.73 m²)	12.3 cm (21/05/25)	14.1 cm (21/05/25)	Polycystic kidneys; microcysts; nephromegaly; increased echogenicity; no excretory dilation.	Severe ARPKD; progression to CKD G3A1	Congenital hepatic fibrosis; portal hypertension; splenomegaly; mild biliary dilatation; esophageal varices	11/20/2025	No	Intestinal obstruction due to adhesions (2024)	No	Amlodipine (enalapril discontinued in 2024)	No	10/13/2023.	Alive	No	CKD stage G3bA1 in a patient with ARPKD, liver-transplant recipient.	19	c.2280-1G>A	p?	Male	Infant	Canonical splice acceptor	Yes	P	No	Yes, by us	Yes	pat	Pathogenic (consensus + PVS1)	PVS1, PM2, PM3, PP3, PP5, 16ptsP, 0ptsB
																										c.737T>C	p.Ile246Thr			Missense	Yes	VUS, P	Unclear, LB; Uniprot B	No	Yes	mat	Pathogenic	PS3, PM2,PM3, PP2, PP3, PP5, BP6 ; 13pts P, 1pts B
20	Male	Infant	No relevant family history	No	ARPKD; Medullary microcysts; Large right renal cyst; Borderline function	19 días	No (postnatal finding on ultrasound at 19 days)	2018-08-11	Normal renal function (eGFR 110–120 ml/min/1.73 m²)	10.6 cm (2025)	10.0 cm (2025)	Medullary microcysts; 10.5 mm macrocyst; increased echogenicity; nephromegaly	Mild–moderate ARPKD; borderline blood pressure; proteinuria 0.3 mg/mg.	Macroscopic hepatic cysts in the right hepatic lobe; common bile duct dilatation	11/20/2025				No	No	No	Alive	No	Hepatic polycystosis (hepatic cysts in the right hepatic lobe communicating with the biliary tract). Medullary microcysts in both kidneys.	20	c.10856delA	p.Lys3619fs	Male	Infant	Frameshift	Yes	P/LP	Yes, P	No	Yes	pat	Pathogenic (consensus + PVS1)	PVS1, PM2, PM3, PP5; 15ptsP, 0pts B
																										c.428A>G	p.Tyr143Cys			Missense	Yes	LP, VUS	Yes, LB	No	Yes	mat	Likely pathogenic	PM1, PM2, PM3, PP5, BP6; 7pts P, 1pts B
21	Female	Infant	Essential hypertension in the mother; maternal grandmother and great-aunt with hypertension	No	ARPKD; congenital hepatic fibrosis; portal hypertension; splenomegaly; esophageal varices; renal microcysts; initial nephromegaly; childhood hypertension; type 1 IUGR; nocturnal enuresis; mild iatrogenic Cushing syndrome.	2	No (nonspecific cortical abnormality on ultrasound but without a formal prenatal diagnosis)	08/21/2020	Normal renal function (Cr 0.23–0.29 mg/dl; eGFR >90)	10 cm (RI, 2025)	9 cm (RD, 2025)	Increased renal echogenicity; multiple microcysts; preserved corticomedullary differentiation	ARPKD with preserved renal function	Congenital hepatic fibrosis; portal hypertension; splenomegaly (9 cm post-transplant); persistently elevated GGT; functioning liver graft.	11/20/2025	No	No	No	Amlodipino; Enalapril	No	No	Alive	No	Autosomal recessive polycystic kidney disease. Genetically confirmed (compound heterozygous PKHD1 mutation). Neonatal-onset hypertension. Nephromegaly and microcysts. Congenital hepatic fibrosis.	21	c.8388C>G	p.(Ser2796Arg)	Female	Infant	Missense	Yes	No	No	No	No	pat	Likely pathogenic	PM1, PM2, PM3, PP3; 7pts P, 0pts B
																										c.458T>A	p.Ile153Lys			Missense	No	No	No	No	Yes	mat	Likely pathogenic	PM1, PM2, PM3, PM5, PP3; 9ptsP, 0pts B
22	Female	Infant	Parents with normal renal ultrasounds	No	ARPKD; CKD stage 3bA1 (eGFR ~29); bilateral nephromegaly; multiple small cysts; hemorrhagic cysts; left pelvic ectasia 13–16 mm; hypertension; secondary hyperparathyroidism; hyperphosphatemia; iron deficiency; dyslipidemia.	16	No	03/21/2016						none	11/20/2025					No	No	Alive	No	Follow-up for CKD 3bA1 and hepatic fibrosis; risk of portal hypertension	22	c.2414C>T	p.Pro805Leu	Female	Infant	Missense	Yes	P, LP, VUS	Yes, P; Uniprot, P	No	Yes	pat	Likely pathogenic	PM2, PP2, PP3, PP5; 7ptsP, 0ptsB
																										c.9530T>C	p.Ile3177Thr			Missense	Yes	P, LP, VUS	Yes, P; Uniprot, P	No	Yes	mat	Likely pathogenic	PM2, PP2, PP5; 6 pts P, 0pts B
23	Male	infant	No relevant family history		Father with nephropathy since childhood (suspected nephrotic syndrome), healthy mother	6 months	No	2009-10-11	Bilateral medullary spongiosity (hyperechogenicity), mild bilateral renal pyeloectasis, left renal simplex cyst, bilateral hydronephosis. Hypertension at birth. CKD-3b. 2019: Cr 1.77 mg/dL; eGFR: 4427 ml/min/1.73 m²	2019: RK: 12.2 cm	2019: 13.2 cm	Mild right pyelocaliceal dilation, countless punctate echogenic images suggestive of microcysts, with some bilateral macroscopic cysts		none	11/20/2025	No	Hyperinsulinism.	No	Yes, losartan	No	No	Alive	No	15-year-old male with chronic kidney disease and congenital chronic liver disease with F4 fibrosis on FibroScan (2024). Referred for thrombophilia workup as a candidate for kidney transplantation	23	c.6831delT	p.Tyr2277fs	Male	Infant	Nonsense	Yes	No	No	No	No	pat	Pathogenic (consensus + PVS1)	PVS1, PM2, PM3, PP3; 12ptsP 0ptsB
																										c.664A>G	p.Ile222Val			Missense	Yes	P/LP	Yes, LP	Yes, LP	Yes	mat	Pathogenic (consensus + PVS1)	PM1, PM2, PM3, PM5, PP5; 15ptsP, 0pts B
24	Female	Infant	Paternal-side hypertension; parents with normal renal ultrasounds	No	Saccular Caroli disease; congenital hepatic fibrosis; portal hypertension; grade III–IV esophageal varices (bleeding in 2023); post-transplant subhepatic hematoma; peripheral insulin resistance; atopic dermatitis; hemorrhagic ovarian cyst	2	No	2010-08-09	CKD 3 stage stable (FG 44–67 ml/min/1.73m²)	2017: 13 cm	2017: 12 cm	Multiple medullary cystic lesions persist in both kidneys, with generalized alteration of renal echogenicity. There is a marked alteration of hepatic paraenchymal echogenicity, predominantly hyperechoic with beaded biliary dilatations predominantly in peripheral regions of the left hepatic lobe.		Caroli disease	11/20/2025	No	Hyperparathyiroidism with D-hypovitaminosis , limit of HTA	No	No	No	2023-03-05	Alive	No	Clinical follow-up of a patient with ARPKD. Liver transplant in April 2023; father with hypertension; mother with fibro-cystic disease	24	c.10765C>T	p.Gln3589*	Female	Infant	Nonsense	Yes	P	Yes, P	No	Yes	pat	Pathogenic (consensus + PVS1)	PVS1, PM2, PM3, PP3, PP5; 16ptsP, 0pts B
																										c.74T>A	p.Ile25Asn			Missense	No	No	No	No	No	mat	Likely pathogenic	PM2, PM3, PP2, PP3; 6pts P, 0pts B
25	Female	Infant	No relevant family history	No	ARPKD; Caroli syndrome; congenital hepatic fibrosis; portal hypertension; esophageal varices with upper gastrointestinal bleeding (2021); portal cavernomatosis; splenomegaly.	15	No	02/16/2022	CKD 3 stage stable (63 ml/min/1.73m²)				enfermedad quísitica renal	Chronic liver disease, with cystic dilation of the intrahepatic biliary tract, splenomegaly, portal cavernous malformation with hepatophthora flow of the main portal vein with preserved velocity, perisplenic varices. Cholagitis (2024)	11/20/2025	No	Esophagogastric varices with a history of gastrointestinal bleeding. Elevated pancreatic enzymes, vitamin D deficiency, iron deficiency anemia.	No		No	2025-02-07	Alive	No	Renal polycystosis – Caroli syndrome. Observations: Hepatic and renal involvement	25	c.5895dupA	p.Leu1966fs	Female	Infant	Frameshift	Yes	P	Yes, P	Yes, LP, P	Yes	mat	Pathogenic (consensus + PVS1)	PVS1, PM2, PM3, PP5; 19 pts P, 0pts B
																										c.8492G>A	p.Arg2831Lys			Missense	Yes	VUS	Yes, B	No	Yes	pat	VUS-Likely pathogenic	PM1, PM2, PM3, PP3, BP6; 7ptsP, 2pts B
26	Male	Infant	Parents are heterozygous PKHD1 carriers. Brother with renal cysts, parents with normal Uss, grand parents (diabetic nephropathy	No	ARPKD; mild congenital hepatic fibrosis; pre-transplant hypertension; multicytic native kidneys; post-transplant diarrheal episodes; steroid-induced hyperinsulinism. Neonatal HTA	1.5	No	2013-05-03	Pre-tlansplant (2018): Cr 1.53 mg/dL; eFGR: 36 ml/min/1.73 m². Stable renal function post-transplant (Cr 0.8–1.1 mg/dl; no albuminuria).	2018: 16.7 cm	2018: 14.5 cm	Renal graft 10–12 cm; good vascularization; no dilation; native kidneys polycystic	Severe ARPKD with end-stage renal disease; functioning graft.	Diffuse hepatic echogenicity alteration; nonspecific focal lesion; no portal hypertension.	11/20/2025	Asthma	No	No	Amlodipino/atenolol pre-Tx; sin antihipertensivos desde 2023, prior 2023 Enalapril 1 ml/day	02/20/2023	No	Alive	No	13-year-old patient with a deceased-donor kidney transplant performed on 02-20-2023. Underlying condition: ARPKD on conservative management.	26	c.3766delC mat	p.Gln1256fs	Male	Infant	Frameshift	Yes	P, LP, B	Yes, P	Yes, P, LP	Yes	mat	Pathogenic (consensus + PVS1)	PVS1, PM2, PM3, PP5; 15ptsP, 1pts B
																										c.3761C>G mat	p.Ala1254Gly			Missense	yes	VUS/Conflicting	Yes, VUS	No	No	mat	VUS-Likely benign	PM2, PP2, BP4, BP6; 2pts P, 4pts B
																										c.5855A>C pat	p.Gln1952Pro			Missense	NO	No	No	No	No	pat	Likely pathogenic	PM1, PM2, PM3, PP3; 6pts P, 0pts B
27	Male	Infant	No relevant family history	No	ARPKD; left nephrectomy in 2019 due to a large bleeding cyst; CKD stage 3–4 (eGFR 25–30); severe neonatal hypertension; secondary hyperparathyroidism; metabolic acidosis; mild hyperkalemia; hepatomegaly; Caroli disease with biliary dilatations; recurrent bronchospasm; apparent life-threatening choking episode; growth retardation treated with GH; mild controlled anemia	Prenatal (second trimester)	Giant prenatal cyst; prenatal bilateral nephromegaly, oligoamnios since 28 gestional week. Ecogenicid periventricular leve	10/20/2018	CKD 3–4 (FG 25–30 ml/min/1.73m²); mildproteinuria (IPC 0.3–0.5); preserved acidosis	15.7 cm (only kidney, 2025)	Not A (left nefrectomy )	Right solitary kidney measuring 15.7 cm; disorganized parenchyma; increased echogenicity; multiple micro- and macrocysts; mild pelvic ectasia; absent left kidney	RPKD with a solitary kidney, CKD stage 3–4; severe hypertension	Caroli type; intrahepatic cystic dilatations; hepatomegaly; common bile duct 7 mm; no portal hypertension	11/20/2025	History of pulmonary hypoplasia and neonatal pneumothorax; transient pulmonary hypertension; episodes of bronchospasm	AML renal angiomyolipomas: developmental delay	No	No	No	No	Alive	No	Prenatal diagnosis of polycystic kidney disease. Bilateral nephromegaly at birth with a giant cyst in the left kidney, already detected prenatally.	27	c.6383delT pat	p.Leu2128fs	Male	Infant	Frameshift	Yes	P	Yes, P	Yes, P	Yes	pat	Pathogenic (consensus + PVS1)	PVS1, PM2, PM3, PP5; 15pts P, 0pts B
																										c.4292G>A mat	p.Cys1431Tyr			Missense	Yes	P, LP, VUS	Yes, VUS	Yes, LP bu us	Yes	mat	Pathogenic	PM1, PM2,PM3, PM5, PP3, PP5 14ptsP, 0pts B
																										PKD1: C:8293C>T hypomorphic allele mat	p.Arg2765Cys			Missense						mat	hipomorphic	PKD1
28	Male	Adults	No relevant family history	No	Heterozygous PKHD1 carrier; macrohematuria; unclassified renal cysts; inconclusive genetic study for ARPKD.	69	No	03/14/2023	Not available	Not available	Not available	Isolated renal cysts (uncharacterized); inconclusive evaluation.	No ARPKD; heterozygous PKHD1 carrier	No data of hepatic disease	11/20/2025	No	No	No	No treatment	No	No	Alive	No		28	c.1736C>T	p.Thr579Met	Male	Adult	Missense	Yes	LB/conflicting, B	Yes, B	Yes, LB	Yes	?	Likely benign / VUS	1ptsP, 21B
																										c.9689delA	p.Asp3230fs			Frameshift	Yes	P	Yes	Yes	Yes	?	Pathogenic (consensus + PVS1)	PVS1, PM2, PP4, PP5; 18 pts P, 0pts B)
29	Female	Infant	No relevant family history	No	Liver transplant in 2016 due to congenital hepatic fibrosis; prior portal hypertension; portal angiodysplasia; portal cavernomatosis; esophageal varices; cholangitis in 2021; E. coli sepsis in 2024; transient post–liver-transplant renal insufficiency; normalization of renal echogenicity abnormalities; cardiomyopathy.”	1.5	No	2010-05-03	CKD Cr 0.24 mg/dL eGFR	2011: RK: 18.4 cm	2011: 9.8 cm		Ectasia pielica en riñon derecho. Aumento de ecogenicidad renal	Liver of normal size. Chronic liver disease, probable portal cavernous malformation. Splenomegaly 14 cm. Esophageal varices.	11/20/2025			No	No	No	No	Alive	No	Whole liver transplant (August 2016) for congenital hepatic fibrosis (with signs of portal hypertension	29	c.4091A>G	p.Tyr1364Cys	Female	Infant	Missense	Yes	VUS	No	No	No	mat	Likely pathogenic	PM2, PM3, PP2, PP3; 6pts P, 0pts B
																										c.5895dupA	p.Leu1966fs			Frameshift	Yes	P	Yes, P	Yes, LP, P	Yes	pat	Pathogenic (consensus + PVS1)	PVS1, PM2, PM3, PP5; 19 pts P, 0pts B
30	Male	Adults	No relevant family history	No	CKD stage 5 due to chronic interstitial nephropathy; nephrocalcinosis from hypomagnesemia/hypocitraturia; hypertension; dyslipidemia; nephrolithiasis (1 URS); home hemodialysis; peritoneal dialysis with complications (pleuroperitoneal leak); chronic kidney disease anemia; secondary hyperparathyroidism; hyperuricemia; multiple renal cysts secondary to CKD; stable benign liver lesion	24	No	12/16/2004	Stage 5 chronic kidney disease on home hemodialysis.	2020: RK: 8.8 cm	2020: 9.1 cm	Kidneys with multiple simple cysts; poor corticomedullary differentiation; chronic kidney disease	No ARPKD; simple cysts in the context of advanced chronic kidney disease	Benign 11 mm hepatic lesion, stable; aneurysmal dilation of the left portal vein branch; no Caroli disease or congenital hepatic fibrosis.	11/20/2025	Small episodic pleural effusions; no chronic lung disease.	Repeated pleuroperitoneal communication; moderate ascites in 2023; allergy to dialysis membrane	Home hemodialysis (12/18/2018)	NO	No	No	Alive	No	Hypertension, nephrocalcinosis, hyperuricemia.	30	c.5895dupA	p.Leu1966fs	Male	Adult	Frameshift	Yes	P	Yes, P	Yes, LP, P	Yes	mat	Pathogenic	PVS1, PM2, PM3, PP2; 19 pts P, 0pts B
																										c.6992T>A	p.Ile2331Lys			Missense	Yes	P/LP	Yes, P; Uniprot, P	Yes, LP	Yes	pat	Pathogenic (consensus + PVS1)	PM2, PM3, PP2, PP5, BP4; 12ptsP, 1pts B
31	Female	Neonatal	No relevant family history	No	evere neonatal ARPKD; renal failure from birth; multiorgan failure; pulmonary hypoplasia; bilateral tension pneumothorax; pulmonary hypertension; anhidramnios; unconfirmed sepsis; ascites; oliguria; requirement for HFV and NO; colonization by Candida glabrata.	13 days	Yes: anhydramnios + enlarged kidneys. Renal bilateral cysts (third thimestres)	11/30/2021	Cr 1.56 mg/dL at 4 days of life, Hyponatremia, hypopotasemia	necropsy: 9.2 cm	necropsy: 9cm		Necropsy: bilateral nephromegaly with multiple cysts. Ectasia bilateral pielocaliciaal	Necropsy: liver normal size, with higher ecogenicity compatible with multiple cysts. Possible biliar via ectasia	11/20/2025	Yes, pulmonary hipoplasia, pulmonary hipertension, Neumothorax	arterial hypotension asocciated with tachicardia, hypertophic myocardio	No	No	No	No	Died	2021-04-12	Pulmonary hypoplasia secondary to bilateral hepatorenal polycystic disease. Death at 13 days of age	31	c.9719G>A	p.Arg3240Gln	Female	Infant	Missense	Yes	VUS-LP	Yes, B	No	Yes	mat	Likely pathogenic	PM2, PM3, PP2, PP3, PP5, BP6; 9pts P, 2pts B
																										c.5895dupA	p.Leu1966fs			Frameshift	Yes	P	Yes, P	Yes, LP, P	Yes	pat	Pathogenic (consensus + PVS1)	PVS1, PM2, PM3, PP2; 19 pts P, 0pts B
																										c.6992T>A	p.Ile2331Lys			Missense	Yes	P/LP	Yes, P; Uniprot, P	Yes, LP	Yes	mat	Pathogenic	PM2, PM3, PP2, PP5, BP4; 12ptsP, 1pts B
32	Female	Adults	No relevant family history	No	ARPKD genetically confirmed 2022 ; no clinical data provided.	28	No	04/14/2022	NA	Not available	Not available	NA	NA	NA	11/20/2025	No	No	No	No	No	No	Alive	No	No clinical history from Guadalajara hospital; ARPKD suspected.	32	c.5895dupA	p.Leu1966fs	Female	Adult	Frameshift	Yes	P	Yes, P	Yes, LP, P	Yes	mat	Pathogenic	PVS1, PM2, PM3, PP2; 19 pts P, 0pts B
																										c.4870C>T	p.Arg1624Trp			Missense	Yes	P/LP	Yes, P	Yes, P	Yes	pat	Pathogenic	PM1, PM2, PM3, PP3, PP5; 13pts P, 0pts B
33	Female	Neonatal	No relevant family history	No	Severe neonatal ARPKD; massive nephromegaly; cortical and medullary collecting-duct cysts; cardiorespiratory failure at birth; pulmonary hypoplasia; cardiomegaly; pleural and pericardial effusion; ascites; visceral hemorrhages; prematurity at 31+1 weeks; twin pregnancy	1 day	Yes: hyperechogenic and enlarged kidneys from week 27; severe oligohydramnios from 30+2	2021-10-10	Neonatal renal failure; multiorgan failure	Not available	Not available	Markedly enlarged kidneys; poor corticomedullary differentiation; cortical and medullary cysts; hemorrhagic appearance	Severe ARPKD	Congenital hepatic fibrosis; ductal plate malformation	11/20/2025	Severe pulmonary hypoplasia; bilateral pleural effusion.	Ascites; cardiomegaly; visceral hemorrhages; prematurity.	No	Adrenaline; bicarbonate; blood; advanced resuscitation	No	No	Died	2021-11-10	the patient never exhibited cardiac activity or any signs of vitality at any time, despite advanced resuscitation measures being performed for 44 minutes	33	c.9725G>A	p.Gly3242Asp	Female	Infant	Missense	Yes	VUS	No	No	No	pat	Likely pathogenic	PM2, PM3, PM5, PP2, PP3, PP5; 8 pts P, 0pts B
																										c.9719G>A	p.Arg3240Gln			Missense	Yes	VUS-LP	Yes, B	No	Yes	mat	Likely pathogenic	PM2, PM3, PP2, PP3, PP5, BP6; 9pts P, 2pts B
34	Male	Infant	Healthy parents; younger sister under evaluation	No	ARPKD; CKD since 2014; severe pre-transplant hypertension; congenital hepatic fibrosis; portal hypertension; Caroli disease; splenomegaly; gastrointestinal bleeding in 2017; oligohydramnios; neonatal pulmonary hypoplasia; episodes of acute kidney injury; febrile neutropenia; ENT infections, influenza A and norovirus; acute encephalitis in 2024; short stature; plantar warts	16 days	Yes: severe oligohydramnios from week 29; bilateral nephromegaly; increased cortical echogenicity.	2012-10-02	Pretrasnplant Cr 1.31 mg/dL; eEFR: 36.3 ml/min/1.73m²; Good post-transplant renal function (Cr 0.69 mg/dL; eGFR 92–67 ml/min/1.73 m²).	NA (Graft)	NA (Graft)	Graft 12.3 cm; ischemic area in the lower pole (3–3.6 mm) + calyceal ectasia 5–6 mm; preserved echogenicity; good vascularization; left native kidney polycystic	ARPKD; pre-transplant CKD; functioning graft with a localized ischemic area.	Congenital hepatic fibrosis; Caroli disease; moderate portal hypertension; splenomegaly (14.4 cm); functioning liver graft with mildly dilated post-anastomotic portal vein	11/20/2025	Neonatal pulmonar hypoplasia	Acute encephalitis in 2024; pre-existing short stature; plantar warts; recurrent infectious episodes	Pre-transplant: no; Post-transplant: normal renal function (no renal replacement therapy)	Amlodipino interumpted 2023)	11/16/2022	11/16/2022	Alive	No	Cogenital fibrosis	34	c.8440+6T>C	p?	Male	Infant	Splicing	No	No	No	No	No	mat	Likely pathogenic	PM2, PM3, PP3, 7pts P, 0pts B
																										c.8345G>C	p.Gly2782Ala			Missense	Yes	LP, VUS, LB, B	Yes, B	Yes, VUS	Yes	mat	VUS-Likely benign	PM1, BP4; 2pts P, 2ptsB
																										c.5411delG	p.Arg1804fs			Frameshift	Yes	P	No	No	Yes	pat	Pathogenic (consensus + PVS1)	PVS1, PM2, PP5; 13pts P, opts B
35	Male	Infant	No data			Prenatal		2019-08-02					no data	none	11/20/2025			No				Died	2019-12-02	No information; suspected ARPKD, renal insufficiency at birth.	35	c.9689delA	p.Asp3230fs	Female	Infant	Frameshift	Yes	P	Yes	Yes	Yes	pat	Pathogenic (consensus + PVS1)	PVS1, PM2, PP4, PP5; 18 pts p, 0pts B
																										c.778+3A>G	p.?			Splicing	Yes	VUS	No	No	No	mat	Likely pathogenic	PS3, PM2, PM3, BP4; 8pts P, 2pts B splicing affected
36	Female	Adults	No data	No	Pregnancy interruption; no further clinical data	Prenatal		2018-10-10					No data	none	11/20/2025			No				Died	2018-12-10		36	c.9689delA	p.Asp3230fs	Female	Infant	Frameshift	Yes	P	Yes	Yes	Yes	mat	Pathogenic (consensus + PVS1)	PVS1, PM2, PP4, PP5; 18 pts P, 0pts B
																										c.778+3A>G	p.?			Splicing	Yes	VUS	No	No	No	pat	Likely pathogenic	PS3, PM2, PM3, BP4; 8pts P, 2pts B splicing affected
37	Male	Infant	Parents are PKHD1 carriers; paternal grandfather with renal cysts	No	ARPKD; neonatal hypertension; hematuria from cyst rupture on day 5; cortical and medullary microcysts; massive nephromegaly; mild biliary ectasia; mild hepatomegaly without cysts; recurrent respiratory infections; microcytosis.	44 days	oligoamnios, kidneys with multicystic aspect.	2023-01-02	Preserved Renal function (Cr 0.25–0.35; FG cistatine C ~94 ml/min/1.73m²)	Not available	Not available	Massive bilateral nephromegaly; innumerable cortical and medullary cysts; mild pelvocalyceal ectasia; no lithiasis	ARPKD with neonatal hypertension and stable renal function.	Mild hepatomegaly; intra- and extrahepatic biliary ectasia; common bile duct 7 mm; no hepatic cysts	11/20/2025	No	Recurrent respiratory infections; microcytosis; neonatal hematuria due to cyst rupture.	No	Enalapril; Amlodipine; bicarbonato sódico	No	No	Alive	No	Autosomal recessive polycystic kidney disease. Mother with prior miscarriage (mother). Normal renal ultrasounds without cysts (father/mother). Hepatic and renal cysts and advanced chronic kidney disease (grandfather)	37	c.2264C>T	p.(Pro755Leu)	Male	Infant	Missense	Yes	P/LP	Yes, P	No	Yes	pat	Pathogenic	PM2, PM3, PP2, PP3, PP5; 12pts P, 0pts B
																										c.2216C>T	p.Pro739Leu			Missense	Yes	P, LP, VUS	Yes, B; Uniprot P	Yes	Yes	mat	Pathogenic	PM2, PM3, PP2, PP3, PP5, BP6; 13pts P, 2pts B
38	Male	Infant	No family history of renal cysts; healthy parents; family studies negative for ARPKD.	No	ARPKD caused by two heterozygous PKHD1 variants; bilateral cortical renal cysts since 2017; eosinophilic esophagitis; gastroesophageal reflux; recurrent cystitis; vitamin D deficiency; occasional microcytosis.	13	No	05/31/2017	normal Renal function (Cr 0.54–0.67 mg/dl; FG >90 ml/min/1.73m²; Cistatine C normal	9.9–10.2 cm (2023–2024, RK)	11–12.4 cm (2023–2024, LK)	Simple bilateral cortical cysts; 15 mm in both kidneys (2023); new 2 cm and 13 mm cysts in 2024; no pelvicalyceal dilatation; preserved corticomedullary differentiation	Simple bilateral renal cysts; no significant proteinuria; recurrent cystitis	No hepatic disease	11/20/2025	None	NO	No	NA	NO	NO	Alive	No	19-year-old woman with a diagnosis of autosomal recessive polycystic kidney disease. No evidence of liver disease	38	c.652G>A	p.Glu218Lys	Female	Infant	Missense	Yes	VUS, LB	Yes, LP	No	Yes	de novo	VUS-Likely pathogenic	PS2, PM1, PM2, PP5, BP6; 6pts P, 2pts B
																										c.53-11C>T	p?			Splicing	No	No	No	No	No	de novo	VUS-Likely benign	PS2, PM2, BP4; 4pts P, 1pts B splicing?
39	Male	Infant	No family history of polycystic kidney disease; grandfather with pancreatic cancer; aunt with ovarian cancer.”	No	ARPKD with congenital hepatic fibrosis; portal hypertension with splenomegaly and hypersplenism; stage 2 chronic kidney disease; hypertension under treatment; bilateral nephromegaly with microcysts; pseudonodular liver disease; left biliary ectasia; no esophageal varices; chronic thrombocytopenia	3	No	2009-08-07	FG ~60 ml/min/1.73m² (Cr 1.2–1.3 mg/dl; Cistatina C 1.32–1.36 mg/L)	13.7–13.8 cm (RK)	13.8–14 cm (RI)	Bilateral nephromegaly; increased echogenicity; loss of corticomedullary differentiation; medullary microcysts; no lithiasis.	ARPKD; CKD G2; hypertension	Congenital hepatic fibrosis; pseudonodular liver disease; portal hypertension; splenomegaly (21 cm); partial portal cavernomatosis; focal biliary ectasia; no varices.	11/20/2025	No	No	No	Enalapril 10 mg/12h; Propranolol 15 mg/12h	No	No	Alive	No	Autosomal recessive polycystic kidney disease with hepatic fibrosis	39	c.934C>T	p.Arg312Trp	Male	Infant	Missense	Yes	VUS	Unclear	No	Yes	mat	VUS-Likely pathogenic	PM1, PM2, PM3; 5pts P, 0pts B
																										c.107C>T	p.Thr36Met			Missense	Yes	P, LP	Yes, P; Uniprot, P	Yes, P	Yes	pat	Pathogenic	PM2, PM5, PP2, PP3, PP5 13pts P, 0pts B
40	Female	Adults	Father with kidney stones; father with type 2 diabetes; sister with cyclic vomiting.	No	Polycistic ovarian syndrome; corrected vitamin B12/folate deficiency; tubular hypouricemia; PKHD1 carrier	25	No	2022-03-03	Normal Renal Function(Cr 0.65–0.71; FG >90)	Normal	Normal	Normal	hypouricemia	Normal	11/20/2025	No		No	No	No	No	Alive	No	Polycystic ovary syndrome; corrected vitamin B12/folate deficiency; tubular hypouricemia; PKHD1 carrier and polycystic ovary; 26-year-old woman carrying heterozygous alterations in genes associated with recessive infantile polycystic kidney disease and Pendred syndrome. Patient without renal cysts and with normal renal function	40	c.779-10_779-9insT	p?	Female	Infant	Splicing/indel	No	No	No	No	No	de novo	VUS-Likely pathogenic	PS2, PM2, BP4; 6pts P, 2pts B
																										c.9689delA	p.Asp3230fs			Frameshift	Yes	P	Yes	Yes	Yes	mat	Pathogenic (consensus + PVS1)	PVS1, PM2, PP4, PP5; 18 pts P, 0pts B
41	Female	Adults	No data	No	ARPKD suspicion	35	No	2020-06-10	No data	No data	No data	No data	No data	No data	11/20/2025	No data	No data	No data	No data	No	No	Alive	No	Suspected ARPKD	41	c.9998G>A ?mat	p.Arg3333Lys	Female	Adult	Missense	Yes	P-LP	no	Yes, by Us	No	mat	Likely pathogenic	PM2, PM5, PP2, PP3, PP5; 7pts P 0pts B
																										c.5895dupA pat	p.Leu1966fs			Frameshift	Yes	P	Yes, P	Yes, LP, P	Yes	pat	Pathogenic (consensus + PVS1)	PVS1, PM2, PM3, PP2; 19 pts P, 0ptsB
																										PKD2: c.2398A>T	p.M800L			misense						pat	hypomorphic for PKD2	PKD2
42	Male	Infant	No relevant family history	No	Hepatorenal ARPKD; end-stage kidney disease; pre-transplant hypertension; hemodialysis from October 2023 to May 2024; congenital hepatic fibrosis; portal hypertension; splenomegaly; persistent biliary dilation; abdominal sepsis on 23/05/2024; ileal microperforation due to adhesions; abdominal collections; Candida catheter infection; primary CMV infection in December 2024; influenza A in January 2…	10.5	No	06/24/2018	Post-transplant renal function: Cr 1.8–2.1 mg/dl (eGFR 36–46).	NA (Graft)	NA (Graft)	Renal graft measuring 11.5–12 cm; increased echogenicity; simple cysts; stable inferior ischemic area; good vascularization; hemorrhagic polycystic native kidneys.	ARPKD; functioning renal graft with eGFR ~40.	Congenital hepatic fibrosis; portal hypertension; splenomegaly 17–18 cm; biliary dilatation; episodes of pruritus; functioning liver graft post-transplant	11/20/2025	No	Abdominal sepsis; Candida infection; ileal microperforation; transfusion-dependent anemia; severe post-transplant malnutrition	Haemodialysis 2023/2024	Advagraf; MMF (Mycophenolate mofetil); methylprednisolone; valganciclovir; Septrin; ursodeoxycholic acid; supplements.	No	No	Alive	No	Autosomal recessive polycystic kidney disease. Stage 5 chronic kidney disease. Autosomal recessive polycystic disease. Liver biopsy at 9 months of age showing congenital hepatic fibrosis.	42	c.9689delA mat	p.Asp3230fs	Male	Infant	Frameshift	Yes	P	Yes	Yes	Yes	mat	Pathogenic (consensus + PVS1)	PVS1, PM2, PP4, PP; 18 pts P, 0pts B
																										c.2057A>C pat	p.His686Pro			Missense	Yes	LP	Yes, B; Uniprot, P	No	Yes	pat	Likely pathogenic	PS3, PM2, PM3, PP2, PP3, PP5, BP6; 9pts P, 2 pts B
43	Male	Adults	Father with ADPKD who underwent kidney transplantation; the rest of the family without relevant medical history.	No	Bilateral renal cysts; recurrent nephrolithiasis; low citrate excretion; borderline hyperuricemia; possible incomplete distal renal tubular acidosis; low vitamin D; former smoker	39	No	2015-11-02	Normal Renal Function(Cr 0.65–0.71; FG >90)	10.8 cm	11.2 cm	Small bilateral cortical cysts (max 2.6 cm, Bosniak II); 1 cm stone in the right renal sinus; bilateral microlithiasis; minimal pelvicalyceal ectasia	Mild renal cystic disease; nephrolithiasis; no proteinuria	Liver with small minimal cysts	11/20/2025	No	No	No	No	No	No	Alive	No	Two PKHD1 variants, one likely pathogenic and one weak VUS. Cystic kidney disease – nephrolithiasis.	43	c.10036T>C	p.Cys3346Arg	Male	Infant	Missense	Yes	P, LP, VUS	Yes, P; Uniprot, P	Yes, P, VUS	Yes	pat	Likely pathogenic	PM2, PP2, PP3, PP5; 8ptsP, 0ptsB
																										c.4304G>C	p.Ser1435Thr			Missense	Yes	VUS, LB	Yes, VUS	No	No	mat	VUS-Likely pathogenic	PM1, PM2, PM3, BP4 5pts P, 1pts B
44	Female	Adults	No relevant family history	No	End-stage renal disease due to probable acquired cystic kidney disease and/or nephrocalcinosis; multiple episodes of starting and stopping PD/HD; kidney transplant on 22/1.	73	No	09/18/2018	Enfermedad renal cronica estadio 4A1. HTA, Hyperuicemia, quistes ovaricos. Cr 2.17 mg/dL; eEGF 22 ml/min/1.73m²			Multiple renal cysts some of them with blood	No data	Cholelitiasis	11/20/2025	No	No	No	Yes, enalapril 5mg /day; Atorvastatina 20m g/day	No	No	Alive	No	One pathogenic variant in PKHD1. Stage 5 chronic kidney disease secondary to probable cystic kidney disease and/or nephrocalcinosis. Hypertension; hyperuricemia	44	c.5895dupA	p.Leu1966fs	Female	Adult	Frameshift	Yes	P	Yes, P	Yes, LP, P	Yes	mat	Pathogenic	PVS1, PM2, PP2; 18 pts P, 0ptsB
																										c.1234-10T>A	p.?			splicing?	Yes	LB	Yes, B	No	No	de novo	VUS-Likely benign	PS2, BP6, BP4; 4pts P, 12pts B splicing?
45	Female	Adults	Mother with ADPKD; maternal aunt with ADPKD on hemodialysis; healthy brother; son with ADPKD.	No	ADPKD diagnosed at age 18; hypertension since 2003; mixed dyslipidemia; obesity; episodes of renal colic; microhematuria; hepatorenal polycystic disease with hemorrhagic cysts; preserved renal function	18	No	2003-10-10						None	11/20/2025	No	No	No	No	No	No	Alive	No	Mayo Clinic clinical classification 1C based on 2023 abdominal MRI (VRT 776); cerebral MRA in September 2021 without aneurysms; PKD1 + 1 ARPKD variant.	45	c.8581A>G	p.?	Female	Infant	Missense	Unclear	VUS	Yes, LP	No	Yes	mat	VUS modifier?	PM1, PM3, PP5, BP4, BS1, 5pts P 3pts B
																										c.2980C>T	p.Arg994Trp			Missense	Yes	LP, VUS	No	Yes, LP	Yes	pat	VUS-Likely pathogenic	PM1, PM2, PP5, BP4; 5ptsP, 1pts B
																										PKD1:c. 9338G>C	p.Gly3113Ala VUS			Missense	yes	VUS-LB	yes	No	Yes	mat	VUS-Likely benign for PKD1	PKD1
46	Female	Prenatal	No relevant family history	No	No data	prenatal	Yes, multiple	2020-10-10					No data	None	11/20/2025			No	No	No	No	Died	2020-10-10	Presuntive diagnosis: bilateral renal cysts	46	c.10585G>T pat	p.Glu3529Gln	Female	Infant	Nonsense	No	No	No	No	No	pat	Likely pathogenic	PVS1, PM2; 9pts P 0pts B
																										c.1736C>T mat	p.Thr579Met			Missense	Yes	LB/conflicting, B	Yes, B	Yes, LB	Yes	mat	Likely benign / VUS	PM3, BS1, BS2, BP1, BP4; 2ptsP, 20pts B
47	Male	Infant	No relevant family history	No	hyperchogenic images since birth microcysts	10	No	2020-07-03	normal Renal function; no CKD data available. 93 mL/min/1.73m2; Cr 1.03 mg/dL	2019: 8.8 cm	2019: 8 cm			None	11/20/2025			No	No	No	No	Alive	No	Presuntive diagnosis: polycist disease	47	PKD2: exon 13: c.2411G>A	p.Ser804Asn			Missense	Yes	LB/conflicting	YES	Yes	Yes	?	Likely benign / VUS splicing ?	BP6 BP4; 0pts P 12pts B
																										c.8108-16G>C	p?	Male	Infant	Splicing	Yes	LB	Yes, B	No	No	?	Likely benign / VUS splicing ?	PM2, PP2, BP6, BP4; 2pts P 2pts B
																										c.8798-19del	p?			Splicing	Yes	LB	Yes, B	No	No	?	Hipomorphic for PKD2	PKD2
48	Male	Adults	No relevant family history	No		50	No	08/26/2024	ERC G3a A3				No data	None	11/20/2025			No	No	No	No	Alive	No	Presuntive diagnosis: Familial hyperuricemia	48	c.7744C>T	p.Pro2582Ser			Missense	Yes	conflicting	Yes, VUS	No	No	de novo	VUS-Likely benign	PS2, BP6 BP4; 4pts P, 8pts B
																										c.1736C>G	p.Thr579Arg	Male	Adult	Missense	Yes	LB/conflicting, B	Yes, B	Yes, LB	Yes	mat	VUS-Likely benign	PM3, BS1, BS2, BP1, BP4; 2ptsP, 20 pts B
																										c.2093G>A	p.Gly698Asp			Missense	Yes	VUS conflicting	Yes, LB	No	No	pat	VUS-Likely benign	PM2, PP2, BP6, BP3, BP4; 4pts P, 5pts B
49	Female	Infant	No relevant family history	No	Idiopathic CKD, Nephronoptisis suspicion, vesiureteral reflux	15		05/25/2015	Cr 0,64 mg/dL					None	11/20/2025			No	No	01/13/2016	No	Alive	No	Renal failure, retinal dystrophy, glucose intolerance after transplantation	49	c.8606C>A mat	p.Thr2869Lys	Male	Adult	Missense	Yes	B/LB	Yes, P; Uniprot , B	No	Yes	mat	VUS (conflicting evidence), modifier?	PM1, PP5, BP6; 3pts P, 1pts B
																										c.778+3A>G dn	p.?			Splicing	Yes	VUS	No	No	No	de novo	Likely pathogenic	PS3, PS2, PM2, PM3, BP4; 10pts P, 2pts B splicing affected
																										c.3407A>G mat	p.Y1136C			misense	Yes	VUS-LB	Yes LB	NO	Yes	mat	VUS-Likely benign	PM2, PP2, BP4; 2pts P, 1pts B
50	Female	Infant	Brother (sister of patient 34) ARPKD	No	Altered echogenicity on ultrasound. Hypercalciuria with a high calcium/citrate ratio, currently treated with potassium citrate. Family history of pulmonary edema in a sibling.	3 months	No	08/102019	Normal renal function (Cr 0.34 mg/dL; eGFR 98 ml/min/1.73 m²).	7.36 cm normal	8.20 cm normal	Some bilateral cortical hyperechoic spots suggestive of microcysts. Millimeter-sized cortical cyst in the middle third of the left kidney.	Microcysts	None	11/20/2025	None	No	No	No	No	No	Alive	No	Sister of patient 34	50	c.8345G>C	p.Gly2782Ala	Female	Infant	Missense	Yes	LP, VUS, B, conflicting	Yes, LB	Yes, VUS	Yes	mat	VUS-Likely benign	PM1, BP4; 2ptsP, 2ptsB
																										c.5411delG	p.Arg1804fs			Frameshift	Yes	P	No	No	Yes	pat	Pathogenic	PVS1, PM2, PP5; 13pts P, 0pts B
Patient number	Gender	Follow-up	Family history	Family deaths	Personal history	Age at diagnosis years	Prenatal findings	Year of diagnosis	Disease status	VR (RK)	VR (LK)	Ultrasound findings	Renal manifestations	Hepatic manifestations	end data for review	Pulmonary manifestations	Other manifestations	Renal replacement therapy	Antihypertensive therapy	Kidney transplant	Liver transplant	Outcome	date of death	Observations	Patients	Variant (c.) in PKHD1; NM_138694.4	Protein (p.)	gender	Age (years)	Effect	ClinVar_present	ClinVar_class	LOVD_present	VarSome_present	Literature_reported	inheritance	ACMG_Overall_interpretation	ACMG Score
51	Male	Adults	Sibling from Pat 1 Mother with Multiple biliary cysts and intrahepatic biliary duct dilatations (Caroli disease); mild previous hepatomegaly; biliary ectasia																					Presents familial hyperuricemia and renal and hepatic microcysts (Caroli).	51	c.7280T>C	p.Ile2427Thr	Male	Adult	Missense	Yes	P	Yes	Yes	Yes	pat	Pathogenic	PM2, PM3, PP2, PP3, PP4, PP5; 13ptsP, 0 pts B
52	Male	Adults	Sibling from Pat 2, and nephew of Pat 1. Father with dilation of the bile ducts without congenital hepatic fibrosis, leading to the diagnosis of Caroli disease																					No renal nor hepatic disease	52	c.7280T>C	p.Ile2427Thr	Male	Adult	Missense	Yes	P	Yes	Yes	Yes	pat	Pathogenic	PM2, PM3, PP2, PP3, PP4, PP5; 13ptsP, 0 pts B
53	Female	Adult	Sister with atrial fibrillation; brother with phlebitis; sister with multiple myeloma; mother with Raynaud’s disease	No	ADPKD; CKD stage 4–5 (eGFR 13–19); hypertension; hyperuricemia; multiple renal cysts; 7.3 cm Bosniak II cyst; multiple hepatic cysts; diverticulosis; bronchial hyperreactivity; moderate mitral insufficiency; breast cancer in 2016 (surgery + chemotherapy + radiotherapy + hormone therapy); post-COVID pulmonary embolism in 2020; acoustic neuroma with meningitis; 5.5 mm pulmonary nodule; rib fracture…	1969 (adult)	No	1969	CKD 4–5 (FG 13–19 ml/min)	NA	NA	Multiple cortical and sinus renal cysts; Bosniak II cyst of 7.3 cm in the right kidney; poor corticomedullary differentiation	ADPKD; advanced CKD	Liver with multiple simple cysts; no congenital hepatic fibrosis; no Caroli disease.		No	Residual pulmonary nodule; bronchial hyperreactivity; recent rib fractures.	No	Losartán; Lokelma; magnesium; Mastical; Prolia; omeprazole; escitalopram; Foster; rifaximin; discontinued hidroferol	No	No	Alive	No	one likely pathogenic PKHD1 variant; advanced chronic kidney disease:Cystic kidney disease without nephromegaly, with a renal biopsy compatible with focal segmental glomerulosclerosis, sample obtained in November 2021; we kindly request reactivation of the case or reporting of the result. Thank you very much. Review for hereditary nephropathy. Secondary Polycist ovary.	53	c.5380+1G>A	p.?	Female	Adult	Splicing	Yes	P	Yes, LP	No	No	?	Pathogenic (consensus + PVS1)	PVS1, PM2, PP3, PP5; 11pts P, opts B
54	Female	Adult	Father with renal and hepatic cysts; paternal family with recurrent kidney stone surgeries (CRUs).	No	Adult hepatorenal polycystic disease; multiple bilateral cortical renal cysts (6–19 mm), some septated; mild left calyceal ectasia; hepatic polycystosis; hepatic hamartomas (von Meyenburg complex); persistent microhematuria; hypertension since 2023; osteoarthritis; recurrent sinusitis; uterine fibroids	51 years	No	2023–2024 (finding on cardiac/imaging studies)	Normal Renal function (Cr 0.59–0.64; FG >90; sin proteinuria ni albuminuria)	10–11 cm	10–11 cm	No	No renal disease (no ARPKD)	No		No	No	No	No	No	No	Alive	No	One pathogenic PKHD1 variant. A 54-year-old woman with bilateral renal cystic disease without nephromegaly and with hepatic cysts. Preserved renal function. History of hypertension diagnosed at age 52 and osteoarthritis without immunologic involvement. Echocardiogram without abnormalities. In addition, hepatic polycystic disease. No hyperuricemia or gout flares. Father also with renal and hepatic…	54	c.5485C>T	p.Gln1829Ter	Female	Adult	Nonsense	Yes	P	Yes, P	No	Yes	pat	Pathogenic (consensus + PVS1)	PVS1, PM2, PP5; 17pts P, opts B
55	Male	Adult	No relevant family history	No	Probable genetic hypouricemia; nocturnal leg pains; simple language delay; repaired communicating hydrocele; functional constipation	Childhood at 5 years	No	2024-2025	Normal Renal Function(Cr 0.36–0.4; FG >90)	8.1 cm	8.4 cm	Normal ultrasound: appropriate size, preserved echogenicity, no cysts, no dilatation	No renal disease (no ARPKD)	Normal liver; no biliary dilatation; no cysts		No	Pretibial nocturnal pains; constipation; occasional enuresis	No	No	No	No	Alive	No	One pathogenic PKHD1 variant in a 5-year-old boy referred by his pediatrician due to hypouricemia in two laboratory tests. Hypouricemia; suspected genetic hypouricemia.	55	c.5485C>T	p.Gln1829Ter	Male	Adult	Nonsense	Yes	P	Yes, P	No	Yes	?	Pathogenic (consensus + PVS1)	PVS1, PM2, PP5; 17pts P, opts B
56	Female	Adult	Mother with ADPKD; two maternal aunts affected; maternal grandfather with renal cysts; affected cousins.	No	Familial ADPKD; PKHD1 carrier; possible prior undocumented renal cyst; normal renal function; no hypertension; vitamin D deficiency.	22 years	No	2025	Normal Renal function (Cr 0.83; FG 99 ml/min/1.73m²; sin proteinuria)	NA	NA	no recent images, prior some cysts were described		Normal liver No cysts		No	Vit D requirements	No	No	No	No	Alive		One pathogenic PKHD1 variant and two PKD1 VUS.23-year-old woman referred from General Nephrology for evaluation of possible polycystic kidney disease.Mother with polycystic kidney disease. Mother with PKD1 genetic testing in 2023: Paffected maternal grandfather, already deceased, without genetic testing	56	c.9999-1G>A	p.?	Female	Adult	Splicing	Yes	LP	TN	No	No	mat	Pathogenic (consensus + PVS1)	PVS1, PM2, PP3, PP5; 14pts P, opts B
57	Female	Adult	No relevant family history	No														No	No	No	No	Alive	No	Suspected Polcystic disease	57	c.9689delA	p.Asp3230fs	Female	Adult	Frameshift	Yes	P	Yes	Yes	Yes	?	Pathogenic (consensus + PVS1)	PVS1, PM2, PP4, PP5(18 PTS p, 0PTS B)
58	Male	Adult	No relevant family history	No														No	No	No	No	Alive	No	Familial Nephropathy	58	c.10174C>T	p.Gln3392Ter	Male	Adult	Nonsense	Yes	P/LP	Yes, P	Yes, P	Yes	?	Pathogenic (consensus + PVS1)	PVS1, PM2, PP5; 17pts P, opts B
59	Female	Infant	No relevant family history	No														No	No	No	No	Alive	No	Renal cysts in the right kidney; hypertension; precocious puberty	59	c.2483A>G	p.(Tyr828Cys	Female	infant	Missense	Yes	VUS	No	No	No	?	VUS	PM2, PP2, PP3 3ptsP, 0pts B
60	Male	Adult	No relevant family history	No														No	No	No	No	Alive	No	Horseshoe kidney with a family history of ADPKD (mother).	60	c.2980C>T	p.Arg994Trp	Male	Adult	Missense	Yes	LP, VUS	No	Yes, LP	Yes	?	VUS-Likely pathogenic	PM1, PM2, PM3, BP4; 4ptsP, 1pts B	in presence of PKD1: C:8293C>T hypomorphic allele
61	Male	Adult	No relevant family history	No														No	No	No	No	Alive	No	Presuntive diagnosis: Hepatorenal APKD vs. other cystic diseases.	61	c.9866G>T	p.Ser3289Ile	Male	Adult	Missense	Yes	Conflicting	Yes, LB	Yes, LP	Yes	?	VUS-Likely benign	PP2, BP4, BP6, 1pts P,3pts B
62	Male	Infant	No relevant family history	No	Posterior urethral valves with bilateral renal dysplasia; stage V chronic kidney disease; kidney transplant in May 2018; post-transplant vesicoureteral reflux grade II									No		No	No	No	Yes	Yes 2018	No	Alive	No	One likely pathogenic PKHD1 variant. Chronic kidney disease (secondary to posterior urethral valves), hypertension, kidney transplant.Transplant follow-up in a patient with early-onset colitis.	62	c.2702A>C	p.Asn901Thr	Male	Infant	Missense	yes	P/LP	No	No	Yes	?	Pathogenic	PM2, PP2, PP5, 10pts P, 0pts B
63	Female	Adult	Mother of pat 26	No	Healthy adult; no renal cysts	Adult	No		Healthy	Normal	Normal	Normal renal ultrasound	Normal renal disease	No hepatic disease		No pulmonary findings	No	No	No	No	No	Alive	No	sibling with ARPKD diagnosis	63	c.3766delC	p.Gln1256fs	Female	Adult	Frameshift	Yes	P, LP, B	Yes, P	Yes, P, LP	Yes	mat	Pathogenic (consensus + PVS1)	PVS1, PM2, PP5; 11ptsP, 1ptsB
																										c.3761C>G	p.Ala1254Gly			Missense	Yes	VUS/Conflicting	Yes, VUS	No	No	mat	VUS-Likely Benign	PM2, PP2, Bp4, BP6; 2ptsP, 4ptsB
64	Male	Adult	No relevant family history	No														No	No	No	No	Alive	No	Presuntive diagnosis: Familial hyperuricemia	64	c.9363T>C	p.Asn3121=	Male	Adult	Missense	Yes	Conflicting	Yes, LB	No	No	mat	Likely Benign	PM2, BP4, BP6, 1pts P, 4pts B
65	Male	Adult	No relevant family history	No														No	No	No	No	Alive	No	Presuntive diagnosis: Glomerular nephropathy	65	c.9689delA	p.Asp3230fs	Male	Adult	Frameshift	Yes	P	Yes	Yes	Yes	?	Pathogenic (consensus + PVS1)	PVS1, PM2, PP4, PP5(18 PTS p, 0PTS B)
66	Male	Infant	No relevant family history	No														No	No	No	No	Alive	No	Presuntive diagnosis: Normocalcemic hypercalciuria associated with hyperphosphaturia, with microlithiasis in the renal calyces (Cacchi–Ricci?)	66	c.652G>A	p.Glu218Lys	Male	Infant	Missense	Yes	Conflicting	Yes, LP	No	Yes	?	VUS	PM1, PM2, PP5, BP6, 5pts P, 3pts B
67	Male	Adult	No relevant family history	No														No	No	No	No	Alive	No	Presuntive diagnosis: Hypertension of unknown etiology	67	c.10402A>G	p.Ile3468Val	Male	Adult	Missense	Yes	LP, VUS, Conflicting	Yes, B; UniProt, P	No	Yes	?	VUS	PM2,PP2, PP5, BP4, 3pts P, 1pts B
68	Male	Adult	No relevant family history	No														No	No	No	No	Alive	No	Presuntive diagnosis: Chronic kidney disease (CKD)	68	c.5903T>G	p.(Ile1968Ser)	Male	Adult	Missense	Yes	LP, VUS, Conflicting	No	No	Yes	?	VUS-Likely pathogenic	PM1, PM2, PP3, 3pts P, 0pts B
